# Supplementary material for: TGF-β controls alveolar type 1 epithelial cell plasticity and alveolar matrisome gene transcription in mice
Source: J Clin Invest. 2024 Mar 15;134(6):e172095. doi: 10.1172/JCI172095 (PMC10947970; doi:10.1172/JCI172095)
Supplement: Supporting data values [file jci-134-172095-s009.xlsx]

## Sheet: 1C
	E18.5	E18.5
1C	Control	Tgfbr2AT1-KO
	21	22.7041
	20.67	20.6383
	21.8667	30.2239
	20.6018	23.4824
	15.6069	25.1724

## Sheet: 1E
	E18.5	E18.5
1E	Control	Tgfbr2AT1-KO
	40.1064	41.9654
	39.0977	44.3643
	46.6039	46.3997
	37.3183	49.162
	50.7642	54.7445
	48.1295	51.5152

## Sheet: 1F
	E18.5	E18.5
1F	Control	Tgfbr2AT1-KO
	0.67684	0.746154
	0.649189	0.813223
	0.958206	0.88898
	0.691617	0.984026
	1.10451	1.25348
	0.976642	1.16064

## Sheet: 1I
		P5	P5	P42	P42
	1I	Control	Tgfbr2AT1-KO	Control	Tgfbr2AT1-KO
		4.10959	9.15842	7.69231	32.4818
		6.46258	11.236	14.8438	35.7724
		2.9304	5.59211	2.08333	25
		7.11611	3.99061	6.16438	34.7059
		6.40569	6.28931	14.876	11.2903
		0.294985	11.1475	15.2174	21.6867
		7.5	6.79012	30.5	17.9641
		1.38249	13.4796		27.8688
		5.37634	15.0685		22.6087
			7.29927		13.8554
					9.94152
					24.0741

## Sheet: 2A
	E18.5	E18.5
2A	Control	Tgfbr2AT1-KO
	8.93271	12.896
	6.93923	11.9947
	8.24655	11.951
	8.44196	9.74676
	6.6374	9.04259
		12.9847
		11.4472
		9.55084
		10.3546
		9.12844

## Sheet: 2B
		P5	P5	P42	P42
	2B	Control	Tgfbr2AT1-KO	Control	Tgfbr2AT1-KO
		38.7435	40.7243	26.6316	26.432
		30.977	37.8357	24.888	28.2232
		37.2148	37.6732	25.1546	30.0263
		33.4023	36.1531	25.4755	32.2785
		37.6151	35.7372	27.5824	34.5418
		41.1775	36.7591	29.848	33.376
		33.031	41.3573	27.6812	32.5734
		33.0338	45.2958	31.862	27.576
		34.6868	40.7935		30.568
			46.7437		24.9317

## Sheet: 2C
		P5	P5	P42	P42
	2C	Control	Tgfbr2AT1-KO	Control	Tgfbr2AT1-KO
		3.31167	5.23253	2.35381	2.47792
		3.74765	4.59722	2.34243	2.58166
		3.36298	4.5988	2.31441	3.07475
		3.55383	4.77972	2.28441	3.45189
		3.10827	5.17231	3.11155	3.24414
		3.78697	3.24071	2.23369	2.93196
		3.32106	3.58462	2.31017	3.8728
		3.21598	3.24431	2.75747	2.98464
		3.32843	5.702		3.17135
			5.48268		2.7807

## Sheet: 3D
3D	Control					Tgfbr2AT1KO
control	22.6714	23.0769	21.2237	22.6087	21.519	23.7398	27.2727	34.0807	30.5317	28.5088
oligo	31.7955	25.6463	29.5685	31.2588	26.9697	39.7826	29.1667	36.2451	32.4723

## Sheet: 3F
	3F	Control					Tgfbr2AT1KO
	control	7.47145	8.51933	7.3046	9.22372	7.28564	8.75347	8.92013	8.87434	10.4625	9.49925
	oligo	11.1348	9.61486	9.97787	9.83035	10.2234	11.8491	11.2467	9.93881	11.425

## Sheet: 6B
	P5	P5	P42	P42
6B	Control	Tgfbr2AT1-KO	Control	Tgfbr2AT1-KO
	0.768	0.481	0.879	0.314
	0.939	0.799	1.243	0.511
	1.167	0.543	0.915	0.287
	1.188	0.931	0.911546	0.40541
	0.955993	0.90513	1.09704	0.377416
	1.34595	0.78853		0.308991
	0.77717	0.719022

[truncated: 28 more sheets: 6D, 6F, 6H, 7C, 7D, 7E, 7F, 7G, 7H, S1B, S1C, S1E, S1F, S1G, S1H, S2C, S2E, S2G, S2H, S3B …]
